# Supplementary material for: Exogenous Vimentin Supplementation Transiently Affects Early Steps during HPV16 Pseudovirus Infection
Source: Viruses. 2021 Dec 10;13(12):2471. doi: 10.3390/v13122471 (PMC8703489; doi:10.3390/v13122471)
Supplement: Supplementary file 1 [file viruses-13-02471-s001.zip]

Archive with 1 entries (1 files):
- viruses-1492834-supplementary.pdf
